# Supplementary material for: Recombination-Mediated Telomere Maintenance in Saccharomyces cerevisiae Is Not Dependent on the Shu Complex
Source: PLoS One. 2016 Mar 14;11(3):e0151314. doi: 10.1371/journal.pone.0151314 (PMC4790948; doi:10.1371/journal.pone.0151314)
Supplement: S1 Dataset — (XLSX) [file pone.0151314.s001.xlsx]

## Sheet: shu1_2011
Dissected est2∆/+ shu1∆/+
From spore colonies, set up 2.5 ml O/N cultures (Day 0)
		Day 0					Day 1					Day 2					Day 3					Day 4					Day 5					Day 6					Day 7					Day 8					Day 9
	Genotype	OD (1:20)	OD	cells/ml	total gen	to OD=0.005	OD (1:20)	OD	cells/ml	total gen	to OD=0.005	OD (1:20)	OD	cells/ml	total gen	to OD=0.005	OD (1:20)	OD	cells/ml	total gen	to OD=0.005	OD (1:20)	OD	cells/ml	total gen	to OD=0.005	OD (1:20)	OD	cells/ml	total gen	to OD=0.005	OD (1:20)	OD	cells/ml	total gen	to OD=0.005	OD (1:20)	OD	cells/ml	total gen	to OD=0.005	OD (1:20)	OD	cells/ml	total gen	to OD=0.005	OD (1:20)	OD	cells/ml
1A	shu1	0.275	5.5	55000000	31.7814	0.00454545	0.301	6.02	6.02e+07	42.015	0.00415282	0.293	5.86	5.86e+07	52.2097	0.00426621	0.305	6.1	61000000	62.4624	0.00409836	0.306	6.12	61200000	72.7198	0.00408497	0.308	6.16	61600000	82.9866	0.00405844	0.249	4.98	4.98e+07	92.9466	0.00502008	0.258	5.16	51600000	102.958	0.00484496		0	0	#NUM!	#DIV/0!
1B	shu1 est2	0.245	4.9	49000000	31.6147	0.00510204	0.12	2.4	24000000	40.5216	0.0104167	0.114	2.28	2.28e+07	49.3545	0.0109649	0.014	0.28	2.8e+06	55.1618	0.0892857	0.104	2.08	20800000	63.8623	0.0120192	0.318	6.36	63600000	74.1752	0.00393082	0.256	5.12	51200000	84.1752	0.00488281	0.245	4.9	49000000	94.1118	0.00510204		0	0	#NUM!	#DIV/0!
1C	est2	0.208	4.16	41600000	31.3785	0.00600962	0.122	2.44	24400000	40.3092	0.0102459	0.012	0.24	2400000	45.8942	0.104167	0.011	0.22	2.2e+06	51.3536	0.113636	0.168	3.36	33600000	60.746	0.00744048	0.248	4.96	49600000	70.7002	0.00504032	0.199	3.98	3.98e+07	80.3368	0.00628141	0.2	4	40000000	89.9806	0.00625		0	0	#NUM!	#DIV/0!
1D	WT	0.31	6.2	62000000	31.9542	0.00403226	0.325	6.5	65000000	42.2985	0.00384615	0.311	6.22	62200000	52.5793	0.00401929	0.299	5.98	5.98e+07	62.8033	0.0041806	0.299	5.98	5.98e+07	73.0273	0.0041806	0.325	6.5	65000000	83.3716	0.00384615	0.259	5.18	51800000	93.3884	0.00482625	0.254	5.08	50800000	103.377	0.00492126		0	0	#NUM!	#DIV/0!
3A	est2	0.27	5.4	54000000	31.7549	0.00462963	0.274	5.48	5.48e+07	41.8529	0.00456204	0.16	3.2	32000000	51.1748	0.0078125	0.04	0.8	8000000	58.4968	0.03125	0.319	6.38	63800000	68.8142	0.0039185	0.335	6.7	67000000	79.2022	0.00373134	0.252	5.04	50400000	89.1795	0.00496032	0.258	5.16	51600000	99.1907	0.00484496		0	0	#NUM!	#DIV/0!
3B	shu1	0.284	5.68	56800000	31.8278	0.00440141	0.32	6.4	64000000	42.1497	0.00390625	0.272	5.44	5.44e+07	52.2372	0.00459559	0.279	5.58	55800000	62.3613	0.00448029	0.303	6.06	6.06e+07	72.6045	0.00412541	0.325	6.5	65000000	82.9488	0.00384615	0.243	4.86	4.86e+07	92.8736	0.00514403	0.246	4.92	49200000	102.816	0.0050813		0	0	#NUM!	#DIV/0!
6B	est2	0.224	4.48	4.48e+07	31.4854	0.00558036	0.134	2.68	26800000	40.5515	0.00932836	0.016	0.32	3200000	46.5515	0.078125	0.185	3.7	37000000	56.0829	0.00675676	0.302	6.04	60400000	66.3213	0.00413907	0.328	6.56	6.56e+07	76.6789	0.00381098	0.243	4.86	4.86e+07	86.6037	0.00514403	0.243	4.86	4.86e+07	96.5285	0.00514403		0	0	#NUM!	#DIV/0!
6C	shu1	0.273	5.46	5.46e+07	31.7708	0.00457875	0.304	6.08	60800000	42.0188	0.00411184	0.26	5.2	52000000	52.0411	0.00480769	0.271	5.42	54200000	62.1233	0.00461255	0.269	5.38	5.38e+07	72.1947	0.00464684	0.29	5.8	58000000	82.3746	0.00431034	0.238	4.76	47600000	92.2695	0.0052521	0.234	4.68	4.68e+07	102.14	0.00534188		0	0	#NUM!	#DIV/0!
6D	shu1 est2	0.244	4.88	48800000	31.6088	0.00512295	0.17	3.4	34000000	41.0182	0.00735294	0.01	0.2	2000000	46.3401	0.125	0.266	5.32	53200000	56.3954	0.00469925	0.277	5.54	5.54e+07	66.5092	0.00451264	0.308	6.16	61600000	76.7759	0.00405844	0.216	4.32	43200000	86.5308	0.00578704	0.226	4.52	4.52e+07	96.351	0.00553097		0	0	#NUM!	#DIV/0!
7B	shu1 est2	0.288	5.76	57600000	31.848	0.00434028	0.229	4.58	45800000	41.6872	0.00545852	0.094	1.88	18800000	50.2418	0.0132979	0.017	0.34	3.4e+06	56.3293	0.0735294	0.026	0.52	5200000	63.0297	0.0480769	0.241	4.82	48200000	72.9426	0.00518672	0.192	3.84	38400000	82.5275	0.00651042	0.207	4.14	41400000	92.221	0.00603865		0	0	#NUM!	#DIV/0!
12A	WT	0.301	6.02	6.02e+07	31.9117	0.00415282	0.306	6.12	61200000	42.1691	0.00408497	0.298	5.96	59600000	52.3882	0.00419463	0.295	5.9	5.9e+07	62.5928	0.00423729	0.292	5.84	58400000	72.7826	0.00428082	0.328	6.56	6.56e+07	83.1402	0.00381098	0.239	4.78	4.78e+07	93.0411	0.00523013	0.245	4.9	49000000	102.978	0.00510204		0	0	#NUM!	#DIV/0!
12C	shu1 est2	0.257	5.14	5.14e+07	31.6837	0.00486381	0.229	4.58	45800000	41.5229	0.00545852	0.14	2.8	2.8e+07	50.6522	0.00892857	0.05	1	10000000	58.296	0.025	0.309	6.18	61800000	68.5675	0.00404531	0.32	6.4	64000000	78.8894	0.00390625	0.24	4.8	48000000	88.7963	0.00520833	0.25	5	50000000	98.7621	0.005		0	0	#NUM!	#DIV/0!
12D	est2	0.259	5.18	51800000	31.6949	0.00482625	0.211	4.22	42200000	41.416	0.00592417	0.097	1.94	19400000	50.0159	0.0128866	0.054	1.08	10800000	57.7708	0.0231481	0.314	6.28	62800000	68.0654	0.00398089	0.314	6.28	62800000	78.36	0.00398089	0.236	4.72	47200000	88.2427	0.00529661	0.249	4.98	4.98e+07	98.2027	0.00502008		0	0	#NUM!	#DIV/0!
13A	WT	0.288	5.76	57600000	31.848	0.00434028	0.309	6.18	61800000	42.1195	0.00404531	0.285	5.7	5.7e+07	52.2743	0.00438596	0.3	6	60000000	62.5031	0.00416667	0.278	5.56	5.56e+07	72.622	0.0044964	0.31	6.2	62000000	82.8982	0.00403226	0.231	4.62	46200000	92.7499	0.00541126	0.256	5.12	51200000	102.75	0.00488281		0	0	#NUM!	#DIV/0!
	WT			5.99333e+07	31.9046				6.26667e+07	42.1957				59600000	52.4139				59600000	62.6331				5.79333e+07	72.8106				64200000	83.1366				48600000	93.0598				5.03333e+07	103.035
				1.27715e+06					1.17945e+06					1.50111e+06					305505					1.23468e+06					1.11355e+06					1.66533e+06					676593
	shu1			5.54667e+07	31.7933				6.16667e+07	42.0612				55000000	52.1627				57000000	62.3157				5.85333e+07	72.5063				6.15333e+07	82.77				4.86667e+07	92.6966				49200000	102.638
				676593					1.17945e+06					1.92873e+06					2.05264e+06					2.373e+06					2.021e+06					635959					1.38564e+06
	est2			48050000	31.5784				37050000	41.0324				14250000	48.4091				14500000	55.926				55150000	65.9867				61250000	76.2353				46500000	86.0906				47500000	95.9756
				2.91018e+06					7.11026e+06					7.09524e+06					7.71081e+06					7.21867e+06					3.98026e+06					2.32737e+06					2.57488e+06
	shu1 est2			51700000	31.6888				37400000	41.1875				17900000	49.1471				17350000	56.5456				35800000	65.4922				59350000	75.6958				45200000	85.5075				46400000	95.3615
				2.05345e+06					5.26181e+06					5.62465e+06					1.20608e+07					1.36061e+07					3.75355e+06					2800000					1.96129e+06
[truncated: 2 more columns]

## Sheet: shu2_2010
Dissected tlc1∆/+ shu2∆/+
From spore colonies, set up 2.5 ml O/N cultures (Day 0)
		Day 0					Day 1					Day 2					Day 3					Day 4					Day 5					Day 6					Day 7					Day 8					Day 9
	Genotype	OD (1:20)	OD	cells/ml	total gen	to OD=0.005	OD (1:20)	OD	cells/ml	total gen	to OD=0.005	OD (1:20)	OD	cells/ml	total gen	to OD=0.005	OD (1:20)	OD	cells/ml	total gen	to OD=0.005	OD (1:20)	OD	cells/ml	total gen	to OD=0.005	OD (1:20)	OD	cells/ml	total gen	to OD=0.005	OD (1:20)	OD	cells/ml	total gen	to OD=0.005	OD (1:20)	OD	cells/ml	total gen	to OD=0.005	OD (1:20)	OD	cells/ml	total gen	to OD=0.005	OD (1:20)	OD	cells/ml
2A	WT	0.236	4.72	47200000	31.5607	0.00529661	0.259	5.18	51800000	41.5775	0.00482625	0.25	5	50000000	51.5433	0.005	0.254	5.08	50800000	61.532	0.00492126	0.261	5.22	5.22e+07	71.5599	0.00478927	0.256	5.12	51200000	81.5599	0.00488281	0.239	4.78	4.78e+07	91.4608	0.00523013	0.27	5.4	54000000	101.538	0.00462963		0	0	#NUM!	#DIV/0!
2B	shu2 tlc1	0.173	3.46	34600000	31.1127	0.00722543	0.128	2.56	25600000	40.1127	0.00976562	0.056	1.12	1.12e+07	47.9201	0.0223214	0.07	1.4	1.4e+07	56.0493	0.0178571	0.162	3.24	3.24e+07	65.3892	0.00771605	0.202	4.04	40400000	75.0474	0.00618812	0.224	4.48	4.48e+07	84.8548	0.00558036	0.232	4.64	4.64e+07	94.7127	0.00538793		0	0	#NUM!	#DIV/0!
2C	tlc1	0.222	4.44	4.44e+07	31.4725	0.00563063	0.196	3.92	39200000	41.0872	0.00637755	0.062	1.24	12400000	49.0414	0.0201613	0.021	0.42	4200000	55.4337	0.0595238	0.248	4.96	49600000	65.3879	0.00504032	0.256	5.12	51200000	75.3879	0.00488281	0.261	5.22	5.22e+07	85.4158	0.00478927	0.257	5.14	5.14e+07	95.4214	0.00486381		0	0	#NUM!	#DIV/0!
2D	shu2	0.267	5.34	53400000	31.7388	0.00468165	0.267	5.34	53400000	41.7995	0.00468165	0.285	5.7	5.7e+07	51.9543	0.00438596	0.274	5.48	5.48e+07	62.0523	0.00456204	0.296	5.92	59200000	72.2618	0.00422297	0.282	5.64	56400000	82.4013	0.00443262	0.272	5.44	5.44e+07	92.4888	0.00459559	0.286	5.72	57200000	102.649	0.00437063		0	0	#NUM!	#DIV/0!
3A	WT	0.311	6.22	62200000	31.9588	0.00401929	0.279	5.58	55800000	42.083	0.00448029	0.284	5.68	56800000	52.2327	0.00440141	0.289	5.78	5.78e+07	62.4076	0.00432526	0.289	5.78	5.78e+07	72.5826	0.00432526	0.299	5.98	5.98e+07	82.8066	0.0041806	0.284	5.68	56800000	92.9563	0.00440141	0.289	5.78	5.78e+07	103.131	0.00432526		0	0	#NUM!	#DIV/0!
3B	shu2	0.253	5.06	5.06e+07	31.6611	0.00494071	0.245	4.9	49000000	41.5977	0.00510204	0.26	5.2	52000000	51.6201	0.00480769	0.259	5.18	51800000	61.6369	0.00482625	0.274	5.48	5.48e+07	71.7349	0.00456204	0.258	5.16	51600000	81.7461	0.00484496	0.264	5.28	52800000	91.7905	0.00473485	0.259	5.18	51800000	101.807	0.00482625		0	0	#NUM!	#DIV/0!
3C	shu2 tlc1	0.238	4.76	47600000	31.5729	0.0052521	0.156	3.12	31200000	40.8583	0.00801282	0.078	1.56	15600000	49.1437	0.0160256	0.024	0.48	4800000	55.7287	0.0520833	0.05	1	10000000	63.3725	0.025	0.254	5.08	50800000	73.3612	0.00492126	0.247	4.94	4.94e+07	83.3096	0.00506073	0.25	5	50000000	93.2753	0.005		0	0	#NUM!	#DIV/0!
3D	tlc1	0.204	4.08	40800000	31.3505	0.00612745	0.126	2.52	25200000	40.3278	0.00992063	0.045	0.9	9000000	47.8196	0.0277778	0.082	1.64	1.64e+07	56.1772	0.0152439	0.239	4.78	4.78e+07	66.078	0.00523013	0.246	4.92	49200000	76.0206	0.0050813	0.244	4.88	48800000	85.9513	0.00512295	0.229	4.58	45800000	95.7905	0.00545852		0	0	#NUM!	#DIV/0!
4A	shu2 tlc1	0.195	3.9	39000000	31.2854	0.00641026	0.139	2.78	2.78e+07	40.4043	0.00899281	0.025	0.5	5000000	47.0482	0.05	0.017	0.34	3.4e+06	53.1357	0.0735294	0.215	4.3	43000000	62.8839	0.00581395	0.247	4.94	4.94e+07	72.8322	0.00506073	0.219	4.38	43800000	82.607	0.00570776	0.217	4.34	43400000	92.3686	0.00576037		0	0	#NUM!	#DIV/0!
4D	tlc1	0.226	4.52	4.52e+07	31.4983	0.00553097	0.132	2.64	26400000	40.5426	0.0094697	0.043	0.86	8.6e+06	47.9689	0.0290698	0.041	0.82	8.2e+06	55.3265	0.0304878	0.268	5.36	53600000	65.3926	0.00466418	0.275	5.5	55000000	75.4958	0.00454545	0.284	5.68	56800000	85.6456	0.00440141	0.3	6	60000000	95.8744	0.00416667		0	0	#NUM!	#DIV/0!
7C	shu2 tlc1	0.128	2.56	25600000	30.6781	0.00976562	0.096	1.92	19200000	39.263	0.0130208	0.021	0.42	4200000	45.6554	0.0595238	0.044	0.88	8.8e+06	53.1148	0.0284091	0.242	4.84	48400000	63.0336	0.00516529	0.227	4.54	45400000	72.8602	0.00550661	0.234	4.68	4.68e+07	82.7306	0.00534188	0.222	4.44	4.44e+07	92.525	0.00563063		0	0	#NUM!	#DIV/0!
7D	tlc1	0.178	3.56	3.56e+07	31.1538	0.00702247	0.154	3.08	30800000	40.4206	0.00811688	0.048	0.96	9600000	48.0056	0.0260417	0.014	0.28	2.8e+06	53.8129	0.0892857	0.199	3.98	3.98e+07	63.4495	0.00628141	0.247	4.94	4.94e+07	73.3979	0.00506073	0.24	4.8	48000000	83.3048	0.00520833	0.237	4.74	47400000	93.1935	0.00527426		0	0	#NUM!	#DIV/0!
8D	tlc1	0.237	4.74	47400000	31.5668	0.00527426	0.177	3.54	35400000	41.0344	0.00706215	0.05	1	10000000	48.6783	0.025	0.025	0.5	5000000	55.3221	0.05	0.131	2.62	26200000	64.3556	0.00954198	0.256	5.12	51200000	74.3556	0.00488281	0.259	5.18	51800000	84.3724	0.00482625	0.26	5.2	52000000	94.3947	0.00480769		0	0	#NUM!	#DIV/0!
	WT			54700000	31.7598				53800000	41.8302				53400000	51.888				54300000	61.9698				55000000	72.0712				55500000	82.1832				52300000	92.2085				55900000	102.334
				7.5e+06	0.199064				2e+06	0.25272				3.4e+06	0.2				3.5e+06	0.2				2.8e+06	0.2				4.3e+06	0.2				4.5e+06	0.2				1.9e+06	0.2
	shu2			52000000	31.6999				51200000	41.6986				54500000	51.7872				53300000	61.8446				57000000	71.9983				54000000	82.0737				53600000	92.1397				54500000	102.228
				1.4e+06	0.0388512				2.2e+06	0.10088				2.5e+06	0.167105				1.5e+06	0.207717				2.2e+06	0.263428				2.4e+06	0.32759				800000	0.349124				2.7e+06	0.420656
	tlc1			42680000	31.4084				31400000	40.6825				9920000	48.3028				7320000	55.2145				43400000	64.9327				51200000	74.9316				51520000	84.938				51320000	94.9349
				2.06456e+06	0.0726109				2.65179e+06	0.158369				665132	0.236621				2.43688e+06	0.384928				4.85098e+06	0.461702				1.04115e+06	0.468854				1.55255e+06	0.486984				2.46625e+06	0.508703
	shu2 tlc1			36700000	31.1623				25950000	40.1596				9000000	47.4418				7750000	54.5071				33450000	63.6698				46500000	73.5253				46200000	83.3755				46050000	93.2204
				4.58003e+06	0.187233				2.52768e+06	0.335919				2.69938e+06	0.734364				2.3768e+06	0.800525				8.49367e+06	0.582171				2.3331e+06	0.521731				1.23558e+06	0.516322				1.45688e+06	0.53536
[truncated: 2 more columns]

## Sheet: psy3_2010
Dissected tlc1∆/+ psy3∆/+
From spore colonies, set up 2.5 ml O/N cultures (Day 0)
		Day 0					Day 1					Day 2					Day 3					Day 4					Day 5					Day 6					Day 7					Day 8					Day 9
	Genotype	OD (1:20)	OD	cells/ml	total gen	to OD=0.005	OD (1:20)	OD	cells/ml	total gen	to OD=0.005	OD (1:20)	OD	cells/ml	total gen	to OD=0.005	OD (1:20)	OD	cells/ml	total gen	to OD=0.005	OD (1:20)	OD	cells/ml	total gen	to OD=0.005	OD (1:20)	OD	cells/ml	total gen	to OD=0.005	OD (1:20)	OD	cells/ml	total gen	to OD=0.005	OD (1:20)	OD	cells/ml	total gen	to OD=0.005	OD (1:20)	OD	cells/ml	total gen	to OD=0.005	OD (1:20)	OD	cells/ml
9A	tlc1	0.223	4.46	44600000	31.479	0.00560538	0.193	3.86	38600000	41.0714	0.00647668	0.067	1.34	13400000	49.1375	0.0186567	0.022	0.44	4.4e+06	55.5969	0.0568182	0.08	1.6	16000000	63.9189	0.015625	0.235	4.7	4.7e+07	73.7954	0.00531915	0.239	4.78	4.78e+07	83.6963	0.00523013		0	0	#NUM!	#DIV/0!		0	0	#NUM!	#DIV/0!
9B	tlc1	0.245	4.9	49000000	31.6147	0.00510204	0.202	4.04	40400000	41.2729	0.00618812	0.121	2.42	24200000	50.1918	0.0103306	0.036	0.72	7200000	57.3617	0.0347222	0.021	0.42	4200000	63.754	0.0595238	0.239	4.78	4.78e+07	73.6549	0.00523013	0.245	4.9	49000000	83.5915	0.00510204		0	0	#NUM!	#DIV/0!		0	0	#NUM!	#DIV/0!
11B	psy3 tlc1	0.136	2.72	2.72e+07	30.7655	0.00919118	0.168	3.36	33600000	40.1579	0.00744048	0.111	2.22	2.22e+07	48.9523	0.0112613	0.021	0.42	4200000	55.3446	0.0595238	0.016	0.32	3200000	61.3446	0.078125	0.162	3.24	3.24e+07	70.6844	0.00771605	0.248	4.96	49600000	80.6386	0.00504032		0	0	#NUM!	#DIV/0!		0	0	#NUM!	#DIV/0!
11D	WT	0.335	6.7	67000000	32.0661	0.00373134	0.294	5.88	58800000	42.2658	0.0042517	0.296	5.92	59200000	52.4752	0.00422297	0.29	5.8	58000000	62.6551	0.00431034	0.291	5.82	5.82e+07	72.84	0.00429553	0.288	5.76	57600000	83.0099	0.00434028	0.298	5.96	59600000	93.2291	0.00419463		0	0	#NUM!	#DIV/0!		0	0	#NUM!	#DIV/0!
16A	tlc1	0.241	4.82	48200000	31.591	0.00518672	0.242	4.84	48400000	41.5098	0.00516529	0.183	3.66	36600000	51.0255	0.0068306	0.111	2.22	2.22e+07	59.8199	0.0112613	0.035	0.7	7e+06	66.9492	0.0357143	0.046	0.92	9200000	74.4728	0.0271739	0.2	4	40000000	84.1166	0.00625		0	0	#NUM!	#DIV/0!		0	0	#NUM!	#DIV/0!
16B	psy3	0.24	4.8	48000000	31.585	0.00520833	0.298	5.96	59600000	41.8041	0.00419463	0.297	5.94	5.94e+07	52.0185	0.00420875	0.297	5.94	5.94e+07	62.2328	0.00420875	0.293	5.86	5.86e+07	72.4275	0.00426621	0.342	6.84	6.84e+07	82.8454	0.00365497		0	0	#NUM!	#DIV/0!		0	0	#NUM!	#DIV/0!		0	0	#NUM!	#DIV/0!
16C	tlc1	0.307	6.14	61400000	31.9402	0.00407166	0.272	5.44	5.44e+07	42.0276	0.00459559	0.211	4.22	42200000	51.7487	0.00592417	0.07	1.4	1.4e+07	59.878	0.0178571	0.015	0.3	3000000	65.7849	0.0833333	0.185	3.7	37000000	75.3163	0.00675676	0.285	5.7	5.7e+07	85.4711	0.00438596		0	0	#NUM!	#DIV/0!		0	0	#NUM!	#DIV/0!
16D	psy3	0.266	5.32	53200000	31.7334	0.00469925	0.265	5.3	5.3e+07	41.7832	0.00471698	0.268	5.36	53600000	51.8493	0.00466418	0.27	5.4	54000000	61.9261	0.00462963	0.254	5.08	50800000	71.9148	0.00492126	0.254	5.08	50800000	81.9035	0.00492126	0.256	5.12	51200000	91.9035	0.00488281		0	0	#NUM!	#DIV/0!		0	0	#NUM!	#DIV/0!
17A	psy3 tlc1	0.297	5.94	5.94e+07	31.8924	0.00420875	0.202	4.04	40400000	41.5506	0.00618812	0.075	1.5	15000000	49.7794	0.0166667	0.016	0.32	3200000	55.7794	0.078125	0.084	1.68	16800000	64.1717	0.014881	0.264	5.28	52800000	74.2161	0.00473485	0.257	5.14	5.14e+07	84.2218	0.00486381		0	0	#NUM!	#DIV/0!		0	0	#NUM!	#DIV/0!
17B	tlc1	0.226	4.52	4.52e+07	31.4983	0.00553097	0.141	2.82	28200000	40.6378	0.00886525	0.025	0.5	5000000	47.2817	0.05	0.115	2.3	2.3e+07	56.1271	0.0108696	0.196	3.92	39200000	65.7419	0.00637755	0.186	3.72	37200000	75.281	0.00672043	0.199	3.98	3.98e+07	84.9176	0.00628141		0	0	#NUM!	#DIV/0!		0	0	#NUM!	#DIV/0!
17D	WT	0.292	5.84	58400000	31.8679	0.00428082	0.251	5.02	5.02e+07	41.8394	0.00498008	0.25	5	50000000	51.8052	0.005	0.272	5.44	5.44e+07	61.8927	0.00459559	0.266	5.32	53200000	71.948	0.00469925	0.254	5.08	50800000	81.9367	0.00492126	0.246	4.92	49200000	91.8792	0.0050813		0	0	#NUM!	#DIV/0!		0	0	#NUM!	#DIV/0!
19C	psy3 tlc1	0.235	4.7	4.7e+07	31.5546	0.00531915	0.191	3.82	38200000	41.132	0.0065445	0.107	2.14	21400000	49.8735	0.0116822	0.023	0.46	4600000	56.397	0.0543478	0.024	0.48	4800000	62.982	0.0520833	0.235	4.7	4.7e+07	72.8585	0.00531915	0.245	4.9	49000000	82.7952	0.00510204		0	0	#NUM!	#DIV/0!		0	0	#NUM!	#DIV/0!
20B	psy3 tlc1	0.24	4.8	48000000	31.585	0.00520833	0.21	4.2	42000000	41.2992	0.00595238	0.094	1.88	18800000	49.8538	0.0132979	0.014	0.28	2.8e+06	55.6612	0.0892857	0.021	0.42	4200000	62.0535	0.0595238	0.191	3.82	38200000	71.6309	0.0065445	0.216	4.32	43200000	81.3858	0.00578704		0	0	#NUM!	#DIV/0!		0	0	#NUM!	#DIV/0!
21C	psy3 tlc1	0.246	4.92	49200000	31.6206	0.0050813	0.214	4.28	42800000	41.3621	0.00584112	0.168	3.36	33600000	50.7544	0.00744048	0.081	1.62	1.62e+07	59.0942	0.0154321	0.021	0.42	4200000	65.4865	0.0595238	0.083	1.66	1.66e+07	73.8616	0.0150602	0.23	4.6	4.6e+07	83.7071	0.00543478		0	0	#NUM!	#DIV/0!		0	0	#NUM!	#DIV/0!
	WT			62700000	31.967				54500000	42.0526				54600000	52.1402				56200000	62.2739				55700000	72.394				54200000	82.4733
				4300000					4.3e+06					4.6e+06					1.8e+06					2.5e+06					3.4e+06
	psy3			50600000	31.6592				56300000	41.7937				56500000	51.9339				56700000	62.0794				54700000	72.1712				5.96e+07	82.3744
				2.6e+06					3.3e+06					2.9e+06					2.7e+06					3.9e+06					8.8e+06
	tlc1			49680000	31.6246				42000000	41.3039				24280000	49.877				14160000	57.7568				13880000	65.2298				35640000	74.5041				46720000	84.3586
				3.04867e+06					4.46811e+06					6.93905e+06					3.78492e+06					6.72684e+06					7.00097e+06					3.20225e+06
	psy3 tlc1			46160000	31.4836				39400000	41.1003				22200000	49.8427				6200000	56.4553				6640000	63.2077				37400000	72.6503				47840000	82.5497
				5.23504e+06					1.64924e+06					3.11448e+06					2.52111e+06					2.55296e+06					6.27535e+06					1.44969e+06
[truncated: 2 more columns]

## Sheet: csm2_2011
Dissected tlc1∆/+csm2∆/+
From spore colonies, set up 2.5 ml O/N cultures (Day 0)
		Day 0					Day 1					Day 2					Day 3					Day 4					Day 5					Day 6					Day 7					Day 8					Day 9
	Genotype	OD (1:20)	OD	cells/ml	total gen	to OD=0.005	OD (1:20)	OD	cells/ml	total gen	to OD=0.005	OD (1:20)	OD	cells/ml	total gen	to OD=0.005	OD (1:20)	OD	cells/ml	total gen	to OD=0.005	OD (1:20)	OD	cells/ml	total gen	to OD=0.005	OD (1:20)	OD	cells/ml	total gen	to OD=0.005	OD (1:20)	OD	cells/ml	total gen	to OD=0.005	OD (1:20)	OD	cells/ml	total gen	to OD=0.005	OD (1:20)	OD	cells/ml	total gen	to OD=0.005	OD (1:20)	OD	cells/ml
1A	tlc1	0.229	4.58	45800000	31.5173	0.00545852	0.116	2.32	2.32e+07	40.3753	0.0107759	0.014	0.28	2.8e+06	46.1826	0.0892857	0.007	0.14	1.4e+06	50.99	0.178571	0.23	4.6	4.6e+07	60.8355	0.00543478	0.242	4.84	48400000	70.7543	0.00516529	0.245	4.9	49000000	80.691	0.00510204	0.248	4.96	49600000	90.6452	0.00504032		0	0	#NUM!	#DIV/0!
1B	csm2 tlc1	0.223	4.46	44600000	31.479	0.00560538	0.121	2.42	24200000	40.3978	0.0103306	0.044	0.88	8.8e+06	47.8573	0.0284091	0.012	0.24	2400000	53.4422	0.104167	0.008	0.16	1600000	58.4422	0.15625	0.179	3.58	35800000	67.926	0.00698324	0.234	4.68	4.68e+07	77.7964	0.00534188	0.225	4.5	45000000	87.6102	0.00555556		0	0	#NUM!	#DIV/0!
1C	cms2	0.267	5.34	53400000	31.7388	0.00468165	0.264	5.28	52800000	41.7832	0.00473485	0.307	6.14	61400000	52.0453	0.00407166	0.313	6.26	62600000	62.3353	0.00399361	0.309	6.18	61800000	72.6067	0.00404531	0.266	5.32	53200000	82.662	0.00469925	0.259	5.18	51800000	92.6788	0.00482625	0.242	4.84	48400000	102.598	0.00516529		0	0	#NUM!	#DIV/0!
1D	WT	0.223	4.46	44600000	31.479	0.00560538	0.227	4.54	45400000	41.3055	0.00550661	0.261	5.22	5.22e+07	51.3334	0.00478927	0.266	5.32	53200000	61.3887	0.00469925	0.288	5.76	57600000	71.5586	0.00434028	0.225	4.5	45000000	81.3724	0.00555556	0.224	4.48	4.48e+07	91.1798	0.00558036	0.222	4.44	4.44e+07	100.974	0.00563063		0	0	#NUM!	#DIV/0!
3A	csm2	0.241	4.82	48200000	31.591	0.00518672	0.238	4.76	47600000	41.4858	0.0052521	0.275	5.5	55000000	51.5891	0.00454545	0.276	5.52	5.52e+07	61.6976	0.00452899	0.287	5.74	5.74e+07	71.8625	0.0043554	0.242	4.84	48400000	81.7814	0.00516529	0.259	5.18	51800000	91.7982	0.00482625	0.344	6.88	6.88e+07	102.224	0.00363372		0	0	#NUM!	#DIV/0!
3B	tlc1	0.201	4.02	4.02e+07	31.3291	0.00621891	0.142	2.84	28400000	40.4789	0.00880282	0.033	0.66	6600000	47.5233	0.0378788	0.188	3.76	37600000	57.0779	0.00664894	0.281	5.62	5.62e+07	67.2123	0.0044484	0.226	4.52	4.52e+07	77.0325	0.00553097	0.218	4.36	43600000	86.8006	0.00573394	0.226	4.52	4.52e+07	96.6208	0.00553097		0	0	#NUM!	#DIV/0!
4A	WT	0.254	5.08	50800000	31.6668	0.00492126	0.279	5.58	55800000	41.7909	0.00448029	0.336	6.72	67200000	52.1832	0.00372024	0.332	6.64	6.64e+07	62.5582	0.00376506	0.361	7.22	72200000	73.0541	0.0034626	0.284	5.68	56800000	83.2038	0.00440141	0.271	5.42	54200000	93.286	0.00461255	0.277	5.54	5.54e+07	103.4	0.00451264		0	0	#NUM!	#DIV/0!
4B	csm2	0.242	4.84	48400000	31.5969	0.00516529	0.239	4.78	4.78e+07	41.4978	0.00523013	0.284	5.68	56800000	51.6475	0.00440141	0.296	5.92	59200000	61.857	0.00422297	0.33	6.6	6.6e+07	72.2233	0.00378788	0.272	5.44	5.44e+07	82.3108	0.00459559	0.248	4.96	49600000	92.265	0.00504032	0.25	5	50000000	102.231	0.005		0	0	#NUM!	#DIV/0!
4C	csm2 tlc1	0.168	3.36	33600000	31.0704	0.00744048	0.124	2.48	24800000	40.0246	0.0100806	0.039	0.78	7800000	47.31	0.0320513	0.28	5.6	5.6e+07	57.4393	0.00446429	0.343	6.86	68600000	67.8613	0.00364431	0.27	5.4	54000000	77.9382	0.00462963	0.265	5.3	5.3e+07	87.988	0.00471698	0.27	5.4	54000000	98.0648	0.00462963		0	0	#NUM!	#DIV/0!
4D	tlc1	0.203	4.06	4.06e+07	31.3434	0.00615764	0.087	1.74	1.74e+07	39.7864	0.0143678	0.033	0.66	6600000	46.8307	0.0378788	0.285	5.7	5.7e+07	56.9856	0.00438596	0.302	6.04	60400000	67.224	0.00413907	0.244	4.88	48800000	77.1547	0.00512295	0.254	5.08	50800000	87.1434	0.00492126	0.239	4.78	4.78e+07	97.0443	0.00523013		0	0	#NUM!	#DIV/0!
7A	csm2 tlc1	0.226	4.52	4.52e+07	31.4983	0.00553097	0.128	2.56	25600000	40.4983	0.00976562	0.019	0.38	3800000	46.7462	0.0657895	0.006	0.12	1200000	51.3311	0.208333	0.252	5.04	50400000	61.3084	0.00496032	0.232	4.64	4.64e+07	71.1664	0.00538793	0.227	4.54	45400000	80.993	0.00550661	0.219	4.38	43800000	90.7677	0.00570776		0	0	#NUM!	#DIV/0!
7B	WT	0.222	4.44	4.44e+07	31.4725	0.00563063	0.237	4.74	47400000	41.3612	0.00527426	0.28	5.6	5.6e+07	51.4905	0.00446429	0.277	5.54	5.54e+07	61.6043	0.00451264	0.293	5.86	5.86e+07	71.799	0.00426621	0.242	4.84	48400000	81.7179	0.00516529	0.247	4.94	4.94e+07	91.6662	0.00506073	0.232	4.64	4.64e+07	101.524	0.00538793		0	0	#NUM!	#DIV/0!
7C	tlc1	0.132	2.64	26400000	30.7225	0.0094697	0.083	1.66	1.66e+07	39.0975	0.0150602	0.013	0.26	2600000	44.7979	0.0961538	0.136	2.72	2.72e+07	53.8854	0.00919118	0.276	5.52	5.52e+07	63.9939	0.00452899	0.245	4.9	49000000	73.9306	0.00510204	0.224	4.48	4.48e+07	83.7379	0.00558036	0.237	4.74	47400000	93.6267	0.00527426		0	0	#NUM!	#DIV/0!
9A	csm2 tlc1	0.233	4.66	46600000	31.5423	0.00536481	0.138	2.76	2.76e+07	40.6508	0.00905797	0.052	1.04	10400000	48.3512	0.0240385	0.253	5.06	5.06e+07	58.3342	0.00494071	0.286	5.72	57200000	68.4941	0.00437063	0.253	5.06	5.06e+07	78.4771	0.00494071	0.229	4.58	45800000	88.3163	0.00545852	0.237	4.74	47400000	98.205	0.00527426		0	0	#NUM!	#DIV/0!
	WT			46600000	31.5394				4.95333e+07	41.4859				5.84667e+07	51.669				5.83333e+07	61.8504				62800000	72.1372				5.00667e+07	82.098				4.94667e+07	92.044				4.87333e+07	101.966
				2.10079e+06					3.18608e+06					4.50235e+06					4.08303e+06					4.70886e+06					3.50682e+06					2.71375e+06					3.38296e+06
	csm2			50000000	31.6422				49400000	41.5889				5.77333e+07	51.7606				59000000	61.9633				6.17333e+07	72.2309				52000000	82.2514				5.10667e+07	92.2473				5.57333e+07	102.351
				1.70098e+06					1.70098e+06					1.90555e+06					2.13854e+06					2.48283e+06					1.83303e+06					733333					6.54964e+06
	tlc1			38250000	31.2281				21400000	39.9345				4650000	46.3336				30800000	54.7347				54450000	64.8164				47850000	74.718				47050000	84.5932				47500000	94.4842
				4.1508e+06					2.75802e+06					1.12657e+06					1.1583e+07					3.03356e+06					892095					1.70367e+06					903696
	csm2 tlc1			42500000	31.3975				25550000	40.3929				7700000	47.5662				2.755e+07	55.1367				44450000	64.0265				46700000	73.8769				47750000	83.7734				47550000	93.6619
				2.99611e+06					741058					1.40594e+06					1.49096e+07					1.47685e+07					3.95179e+06					1.77459e+06					2.27651e+06
[truncated: 2 more columns]
