# Supplementary material for: Recombination-Mediated Telomere Maintenance in Saccharomyces cerevisiae Is Not Dependent on the Shu Complex
Source: PLoS One. 2016 Mar 14;11(3):e0151314. doi: 10.1371/journal.pone.0151314 (PMC4790948; doi:10.1371/journal.pone.0151314)
Supplement: S2 Dataset — (XLSX) [file pone.0151314.s002.xlsx]

## Sheet: shu1 Y
	base pairs	Left markers		Middle markers		Right markers
	800
	700	305.438	2.48492	311.103	2.4929	315.04	2.49837
	600	329.43	2.51776	332.067	2.52123	338.69	2.5298
	500	353.537	2.54843	360.062	2.55638	368.022	2.56587
	400	388.186	2.58904	393.39	2.59482	401.389	2.60357
	300	430.916	2.63439	436.033	2.63952	445.365	2.64872
	200	486.93	2.68747	490.683	2.6908	502.683	2.70129
	Y' telomere PCR (from 2011.08.22)			Left markers	Middle markers	Adjusted	Actual
1D	WT	375.261	2.57433	449.657	462.162	451.444	305.444
12A	WT	372.086	2.57064	458.333	470.901	461.924	315.924
13A	WT	381.336	2.58131	433.263	445.648	438.571	292.571
1A	shu1∆	376	2.57519	447.649	460.139	454.786	308.786
3B	shu1∆	374.669	2.57365	451.27	463.786	460.21	314.21
6C	shu1∆	374.676	2.57366	451.251	463.766	461.978	315.978
				Middle markers	Right markers
1C	est2∆	452.002	2.65514	270.808	293.685	273.35	127.35
3A	est2∆	425.335	2.62873	333.345	355.702	338.313	192.313
6B	est2∆	446.669	2.64999	283.015	305.79	290.607	144.607
12D	est2∆	420.008	2.62326	346.307	368.555	356.195	210.195
1B	shu1∆ est2∆	441.366	2.6448	295.298	317.971	307.894	161.894
6D	shu1∆ est2∆	448.05	2.65133	279.841	302.642	295.041	149.041
7B	shu1∆ est2∆	433.352	2.63684	314.143	336.659	331.655	185.655
12C	shu1∆ est2∆	420.002	2.62325	346.322	368.571	366.099	220.099
								to WT	StErr
	WT						304.646	0	6.75336
	shu1∆						312.992	8.34554	2.16371
	est2∆						168.616	-136.03	19.5143
	shu1∆ est2∆						179.172	-125.474	15.6083

## Sheet: shu1 6R
	base pairs	Left markers		Middle markers		Right markers
	800
	700
	600	346.792	2.54007	349.001	2.54283	349.092	2.54294
	500	376.085	2.57529	378.667	2.57826	384.113	2.58446
	400	412.106	2.61501	414.669	2.6177	414.804	2.61784
	300	460.156	2.66291	461.017	2.66372	461.428	2.6641
	200	522.837	2.71837	520.015	2.71602	522.804	2.71834
	6R telomere PCR (from 2011.08.23)			Left markers	Middle markers	Adjusted	Actual
1D	WT	424.21	2.62758	388.149	390.931	388.546	292.546
12A	WT	428.168	2.63161	379.068	381.589	379.788	283.788
13A	WT	424.052	2.62742	388.511	391.303	389.708	293.708
1A	shu1∆	421.409	2.6247	394.624	397.591	396.32	300.32
3B	shu1∆	430.718	2.63419	373.262	375.618	374.945	278.945
6C	shu1∆	433.335	2.63682	367.339	369.525	369.213	273.213
				Middle markers	Right markers
1C	est2∆	500.036	2.699	225.544	229.297	225.961	129.961
3A	est2∆	489.362	2.68963	247.243	251.067	248.093	152.093
6B	est2∆	525.376	2.72047	175.829	179.421	177.027	81.0265
12D	est2∆	490.668	2.69079	244.562	248.378	246.258	150.258
1B	shu1∆ est2∆	501.335	2.70013	222.934	226.679	225.015	129.015
6D	shu1∆ est2∆	518.667	2.71489	188.754	192.388	191.177	95.177
7B	shu1∆ est2∆	488.029	2.68845	249.987	253.82	252.968	156.968
12C	shu1∆ est2∆	506.779	2.70482	212.073	215.783	215.37	119.37
								to WT	StErr
	WT						290.014	0	3.13095
	shu1∆						284.159	-5.85485	8.24793
	est2∆						128.335	-161.679	16.5474
	shu1∆ est2∆						125.133	-164.881	12.7773
