# Supplementary material for: Recombination-Mediated Telomere Maintenance in Saccharomyces cerevisiae Is Not Dependent on the Shu Complex
Source: PLoS One. 2016 Mar 14;11(3):e0151314. doi: 10.1371/journal.pone.0151314 (PMC4790948; doi:10.1371/journal.pone.0151314)
Supplement: S3 Dataset — (XLSX) [file pone.0151314.s003.xlsx]

## Sheet: dilutions
note: when volume needed to add is higher than 500 µl → x=5*200000/conc*1000 (instead of x=5*200000/(conc-200000)*1000) and added SD 50-x
				x1000
Strain	Time (h)	Day	Cell density (cells/ml)	Volume (µl) for 5 ml	Population Doublings	mutant
a	11.45	0	18900000	0.0534759	36.5622	est2D
b		0	5890000	0.175747	34.8802	est2D
c		0	4490000	0.2331	34.4886	est2D
d		0	11000000	0.0925926	35.7814	est2D
i		0	2450000	0.444444	33.6147	est2Dsgs1DshuD
j		0	9370000	0.109051	35.55	est2Dsgs1DshuD
k		0	12000000	0.0847458	35.9069	est2Dsgs1DshuD
l		0	21000000	0.0480769	36.7142	est2Dsgs1DshuD
m		0	7000000	0.147059	35.1293	est2Dsgs1D
n		0	10000000	0.102041	35.6439	est2Dsgs1D
o		0	4300000	0.243902	34.4263	est2Dsgs1D
p		0	11600000	0.0877193	35.858	est2Dsgs1D
a	11.45	1	30400000	0.0331126	43.8102	est2D
b		1	39400000	0.0255102	42.5022	est2D
c		1	19400000	0.0520833	41.0886	est2D
d		1	42200000	0.0238095	43.5025	est2D
i		1	8950000	0.114286	39.0985	est2Dsgs1DshuD
j		1	24800000	0.0406504	42.5042	est2Dsgs1DshuD
k		1	20500000	0.0492611	42.5864	est2Dsgs1DshuD
l		1	20300000	0.0497512	43.3796	est2Dsgs1DshuD
m		1	15000000	0.0675676	41.3581	est2Dsgs1D
n		1	12400000	0.0819672	41.5981	est2Dsgs1D
o		1	5210000	0.199601	39.1295	est2Dsgs1D
p		1	13800000	0.0735294	41.9665	est2Dsgs1D
a	11.45	2	21600000	0.046729	50.5651	est2D
b		2	28400000	0.035461	49.652	est2D
c		2	16700000	0.0606061	47.4723	est2D
d		2	24400000	0.0413223	50.4332	est2D
i		2	11000000	0.0925926	44.8799	est2Dsgs1DshuD
j		2	16100000	0.0628931	48.8351	est2Dsgs1DshuD
k		2	11600000	0.0877193	48.4444	est2Dsgs1DshuD
l		2	16700000	0.0606061	49.7633	est2Dsgs1DshuD
m		2	13000000	0.078125	47.3805	est2Dsgs1D
n		2	11800000	0.0862069	47.4807	est2Dsgs1D
o		2	8360000	0.122549	44.5149	est2Dsgs1D
p		2	15300000	0.0662252	48.2239	est2Dsgs1D
a	11.45	3	22500000	0.044843	57.3788	est2D
b		3	21100000	0.0478469	56.3731	est2D
c		3	13900000	0.0729927	53.5912	est2D
d		3	22800000	0.0442478	57.2661	est2D
i		3	5190000	0.200401	49.5775	est2Dsgs1DshuD
j		3	6890000	0.149477	53.9415	est2Dsgs1DshuD
k		3	12800000	0.0793651	54.4444	est2Dsgs1DshuD
l		3	7820000	0.131234	55.0524	est2Dsgs1DshuD
m		3	7150000	0.143885	52.5403	est2Dsgs1D
n		3	5310000	0.195695	52.2113	est2Dsgs1D
o		3	3460000	0.306748	48.6276	est2Dsgs1D
p		3	4850000	0.215054	52.8238	est2Dsgs1D
a	11.45	4	10900000	0.0934579	63.147	est2D
b		4	17700000	0.0571429	62.8407	est2D
c		4	13800000	0.0735294	59.6997	est2D
d		4	12600000	0.0806452	63.2434	est2D
i		4	9980000	0.102249	55.2185	est2Dsgs1DshuD
j		4	8850000	0.115607	59.4091	est2Dsgs1DshuD
k	x	4	48100000	0.0208768	62.3542	est2Dsgs1DshuD
l		4	7870000	0.130378	60.3507	est2Dsgs1DshuD
m		4	5680000	0.182482	57.3682	est2Dsgs1D
n		4	6810000	0.151286	57.3009	est2Dsgs1D
o	x	4	5600000	0.185185	53.435	est2Dsgs1D
p		4	8130000	0.126103	58.169	est2Dsgs1D
a	11.45	5	8570000	0.119474	68.5682	est2D
b		5	17700000	0.0571429	69.3083	est2D
c		5	10400000	0.0980392	65.4002	est2D
d		5	5390000	0.192678	67.9956	est2D
i		5	3120000	0.342466	59.182	est2Dsgs1DshuD
j		5	4050000	0.25974	63.749	est2Dsgs1DshuD
k	x	5	52100000	0.0192678	70.3794	est2Dsgs1DshuD
l		5	6110000	0.169205	65.2838	est2Dsgs1DshuD
m		5	5800000	0.178571	62.2261	est2Dsgs1D
n		5	3660000	0.289017	61.4947	est2Dsgs1D
o	x	5	3770000	0.280112	57.6715	est2Dsgs1D
p		5	4330000	0.242131	62.6053	est2Dsgs1D
a	11.45	6	3640000	0.290698	72.7541	est2D
b		6	4330000	0.242131	73.7446	est2D
c	x	6	28300000	0.0355872	72.5448	est2D
d		6	3480000	0.304878	72.1166	est2D
i		6	7300000	0.140845	64.3718	est2Dsgs1DshuD
j		6	3840000	0.274725	68.012	est2Dsgs1DshuD
k	x	6	46800000	0.0214592	78.2497	est2Dsgs1DshuD
l		6	4180000	0.251256	69.6692	est2Dsgs1DshuD
m		6	3350000	0.31746	66.2922	est2Dsgs1D
n		6	3790000	0.278552	65.7388	est2Dsgs1D
o	x	6	3410000	0.311526	61.7632	est2Dsgs1D
p		6	2370000	0.460829	66.1721	est2Dsgs1D
a	11.45	7	29600000	0.0340136	79.9636	est2D
b		7	14900000	0.0680272	79.9638	est2D
c	x	7	46800000	0.0214592	80.4152	est2D
d	x	7	10100000	0.10101	77.7748	est2D
i		7	17100000	0.0591716	70.7897	est2Dsgs1DshuD
j		7	6680000	0.154321	73.0738	est2Dsgs1DshuD
k	x	7	45100000	0.0222717	86.0667	est2Dsgs1DshuD
l		7	6320000	0.163399	74.6511	est2Dsgs1DshuD
m		7	6500000	0.15873	71.3146	est2Dsgs1D
n		7	8640000	0.118483	71.1718	est2Dsgs1D
o	x	7	6060000	0.170648	66.6844	est2Dsgs1D
p		7	6060000	0.170648	71.0933	est2Dsgs1D
a	11.45	8	35600000	0.0282486	87.4393	est2D
b		8	29400000	0.0342466	87.1634	est2D
c		8	42600000	0.0235849	88.1499	est2D
d		8	36800000	0.0273224	85.2984	est2D
i		8	16700000	0.0606061	77.1734	est2Dsgs1DshuD
j		8	22200000	0.0454545	79.8682	est2Dsgs1DshuD
k	x	8	62800000	0.0159744	94.3614	est2Dsgs1DshuD
l		8	25000000	0.0403226	81.6168	est2Dsgs1DshuD
m		8	21900000	0.0460829	78.0894	est2Dsgs1D
n		8	14900000	0.0680272	77.3909	est2Dsgs1D
o	x	8	8930000	0.114548	72.165	est2Dsgs1D
p		8	3950000	0.266667	75.3971	est2Dsgs1D
a	11.45	9	33700000	0.0298507	94.8359	est2D
b		9	33900000	0.0296736	94.5686	est2D
c	x	9	51100000	0.0196464	96.1471	est2D
d		9	39300000	0.0255754	92.9168	est2D
i		9	26000000	0.0387597	84.1957	est2Dsgs1DshuD
j		9	22200000	0.0454545	86.6626	est2Dsgs1DshuD
k	x	9	74600000	0.0134409	102.904	est2Dsgs1DshuD
l		9	28300000	0.0355872	88.7615	est2Dsgs1DshuD
m		9	25200000	0.04	85.0667	est2Dsgs1D
n		9	18200000	0.0555556	83.8987	est2Dsgs1D
o	x	9	18500000	0.0546448	78.6964	est2Dsgs1D
p		9	19200000	0.0526316	81.9821	est2Dsgs1D

## Sheet: graph
Strain	strain	Day	Cell density (cells/ml)	Population Doublings			Cell density	Average PD	SEM	PD SEM
a	est2D	0	18900000	36.5622		est2D
b	est2D	0	5890000	34.8802		1	32850000	42.7259	5.14158e+06	0.613025
c	est2D	0	4490000	34.4886		2	22775000	49.5306	2.45912e+06	0.715092
d	est2D	0	11000000	35.7814		3	20075000	56.1523	2.0914e+06	0.882841
i	est2Dsgs1DshuD	0	2450000	33.6147		4	13750000	62.2327	1.44482e+06	0.848678
j	est2Dsgs1DshuD	0	9370000	35.55		5	10515000	68.1159	2.60906e+06	2.65204
k	est2Dsgs1DshuD	0				6	3.81667e+06	72.8718	260789	0.473632
l	est2Dsgs1DshuD	0	21000000	36.7142		7	22250000	79.9637	7.35e+06	0.000101216
m	est2Dsgs1D	0	7000000	35.1293		8	36100000	87.0128	2.70617e+06	0.608061
n	est2Dsgs1D	0	10000000	35.6439		9	3.56333e+07	94.1071	1.83424e+06	0.600145
o	est2Dsgs1D	0
p	est2Dsgs1D	0	11600000	35.858
a	est2D	1	30400000	43.8102
b	est2D	1	39400000	42.5022		est2Dsgs1DshuD	Cell density	Average PD	SEM	PD SEM
c	est2D	1	19400000	41.0886
d	est2D	1	42200000	43.5025		1	1.80167e+07	41.6608	4.71578e+06	1.3058
i	est2Dsgs1DshuD	1	8950000	39.0985		2	14600000	47.8261	1.80831e+06	1.49727
j	est2Dsgs1DshuD	1	24800000	42.5042		3	6.63333e+06	52.8572	769986	1.67086
k	est2Dsgs1DshuD	1				4	8900000	58.3261	609617	1.57739
l	est2Dsgs1DshuD	1	20300000	43.3796		5	4.42667e+06	65.5182	883447	1.1496
m	est2Dsgs1D	1	15000000	41.3581		6	5.10667e+06	67.351	1.10105e+06	1.56453
n	est2Dsgs1D	1	12400000	41.5981		7	1.00333e+07	72.8382	3.53486e+06	1.1209
o	est2Dsgs1D	1				8	21300000	79.5528	2.4379e+06	1.29238
p	est2Dsgs1D	1	13800000	41.9665		9	25500000	86.54	1.77858e+06	1.31945
a	est2D	2	21600000	50.5651
b	est2D	2	28400000	49.652
c	est2D	2	16700000	47.4723
d	est2D	2	24400000	50.4332		est2Dsgs1D	Cell density	Average PD	SEM	PD SEM
i	est2Dsgs1DshuD	2	11000000	44.8799
j	est2Dsgs1DshuD	2	16100000	48.8351		1	1.37333e+07	41.6409	751295	0.176932
k	est2Dsgs1DshuD	2				2	1.33667e+07	47.695	1.02686e+06	0.266015
l	est2Dsgs1DshuD	2	16700000	49.7633		3	5770000	52.5252	702662	0.176968
m	est2Dsgs1D	2	13000000	47.3805		4	6.87333e+06	57.6127	707963	0.278827
n	est2Dsgs1D	2	11800000	47.4807		5	4.59667e+06	63.2684	631990	1.10285
o	est2Dsgs1D	2				6	3170000	66.0677	419682	0.168066
p	est2Dsgs1D	2	15300000	48.2239		7	7.06667e+06	71.1932	796855	0.0647654
a	est2D	3	22500000	57.3788		8	1.35833e+07	76.9592	5.22337e+06	0.806618
b	est2D	3	21100000	56.3731		9	20275000	82.411	1.65498e+06	1.39189
c	est2D	3	13900000	53.5912
d	est2D	3	22800000	57.2661
i	est2Dsgs1DshuD	3	5190000	49.5775
j	est2Dsgs1DshuD	3	6890000	53.9415
k	est2Dsgs1DshuD	3
l	est2Dsgs1DshuD	3	7820000	55.0524
m	est2Dsgs1D	3	7150000	52.5403
n	est2Dsgs1D	3	5310000	52.2113
o	est2Dsgs1D	3
p	est2Dsgs1D	3	4850000	52.8238
a	est2D	4	10900000	63.147
b	est2D	4	17700000	62.8407
c	est2D	4	13800000	59.6997
d	est2D	4	12600000	63.2434
i	est2Dsgs1DshuD	4	9980000	55.2185
j	est2Dsgs1DshuD	4	8850000	59.4091
k	est2Dsgs1DshuD	4
l	est2Dsgs1DshuD	4	7870000	60.3507
m	est2Dsgs1D	4	5680000	57.3682
n	est2Dsgs1D	4	6810000	57.3009
o	est2Dsgs1D	4
p	est2Dsgs1D	4	8130000	58.169
a	est2D	5	8570000	60.2427
b	est2D	5	17700000	69.6903
c	est2D	5	10400000	71.4836
d	est2D	5	5390000	71.0471
i	est2Dsgs1DshuD	5	3120000	65.1364
j	est2Dsgs1DshuD	5	4050000	67.6727
k	est2Dsgs1DshuD	5
l	est2Dsgs1DshuD	5	6110000	63.7456
m	est2Dsgs1D	5	5800000	61.1233
n	est2Dsgs1D	5	3660000	64.7857
o	est2Dsgs1D	5
p	est2Dsgs1D	5	4330000	63.8961
a	est2D	6	3640000	72.7541
b	est2D	6	4330000	73.7446
c	est2D	6
d	est2D	6	3480000	72.1166
i	est2Dsgs1DshuD	6	7300000	64.3718
j	est2Dsgs1DshuD	6	3840000	68.012
k	est2Dsgs1DshuD	6
l	est2Dsgs1DshuD	6	4180000	69.6692
m	est2Dsgs1D	6	3350000	66.2922
n	est2Dsgs1D	6	3790000	65.7388
o	est2Dsgs1D	6
p	est2Dsgs1D	6	2370000	66.1721
a	est2D	7	29600000	79.9636
b	est2D	7	14900000	79.9638
c	est2D	7
d	est2D	7
i	est2Dsgs1DshuD	7	17100000	70.7897
j	est2Dsgs1DshuD	7	6680000	73.0738
k	est2Dsgs1DshuD	7
l	est2Dsgs1DshuD	7	6320000	74.6511
m	est2Dsgs1D	7	6500000	71.3146
n	est2Dsgs1D	7	8640000	71.1718
o	est2Dsgs1D	7
p	est2Dsgs1D	7	6060000	71.0933
a	est2D	8	35600000	87.4393
b	est2D	8	29400000	87.1634
c	est2D	8	42600000	88.1499
d	est2D	8	36800000	85.2984
i	est2Dsgs1DshuD	8	16700000	77.1734
j	est2Dsgs1DshuD	8	22200000	79.8682
k	est2Dsgs1DshuD	8
l	est2Dsgs1DshuD	8	25000000	81.6168
m	est2Dsgs1D	8	21900000	78.0894
n	est2Dsgs1D	8	14900000	77.3909
o	est2Dsgs1D	8
p	est2Dsgs1D	8	3950000	75.3971
a	est2D	9	33700000	94.8359
b	est2D	9	33900000	94.5686
c	est2D	9
d	est2D	9	39300000	92.9168
i	est2Dsgs1DshuD	9	26000000	84.1957
j	est2Dsgs1DshuD	9	22200000	86.6626
k	est2Dsgs1DshuD	9
l	est2Dsgs1DshuD	9	28300000	88.7615
m	est2Dsgs1D	9	25200000	85.0667
n	est2Dsgs1D	9	18200000	83.8987
o	est2Dsgs1D	9	18500000	78.6964
p	est2Dsgs1D	9	19200000	81.9821
